# Supplementary material for: Knocking Out the Gene RLS1 Induces Hypersensitivity to Oxidative Stress and Premature Leaf Senescence in Rice
Source: Int J Mol Sci. 2018 Sep 20;19(10):2853. doi: 10.3390/ijms19102853 (PMC6213272; doi:10.3390/ijms19102853)
Supplement: Supplementary file 1 [file ijms-19-02853-s001.zip]

Archive with 1 entries (1 files):
- ijms-359672 supplementary for final check.docx
